# Supplementary material for: Hemelipoglycoprotein from the ornate sheep tick, dermacentor marginatus: structural and functional characterization
Source: Parasit Vectors. 2011 Jan 7;4:4. doi: 10.1186/1756-3305-4-4 (PMC3022847; doi:10.1186/1756-3305-4-4)
Supplement: Additional File 1 — Tryptic fragments identified in hemelipoglycoprotein precursor [Dermacentor variabilis], coverage 10.2%. Mass:178646, Score:12286, Queries matched: 244. [file 1756-3305-4-4-S1.XLS]

## Sheet: List1
Table1.xls
Tryptic fragments identified in hemelipoglycoprotein precursor [Dermacentor variabilis], coverage 10.2%.
Peptide	Delta	Expect
K.LEILPVTEDSGLIVR.V	-0.0200	0.000000005
K.KGVLSLFQLDLVK.G	-0.0100	5.2E-08
R.ASSHLLISSGYNPK.Y	-1.0100	4.5E-06
K.FDEGKLEEFSIGK.N	-1.0100	5.7E-06
R.YVLPLWETNPR.F	-0.0100	0.00006
K.HNELSVDDADRFYNK.L	-1.0200	8.8E-05
R.TLDLEEEHDAATTDTTLVEAGEK.E	-0.0100	7.2E-05
K.DVEHEPEYESTVFIR.S	-0.0200	0.00012
K.LAHIEYGDEDIKEIDNK.E	-0.0100	0.00033
R.MAALWALK.Q	-0.0100	0.0012
K.FDEGKLEEFSIGK.N	0.0000	1.4E-06
K.ENFVEGLKK.L	0.0000	0.0059
K.NLWNFMGR.R	-0.0100	0.06
K.GVLSLFQLDLVK.G	-1.0200	8.2E-07
