# Supplementary material for: Hemelipoglycoprotein from the ornate sheep tick, dermacentor marginatus: structural and functional characterization
Source: Parasit Vectors. 2011 Jan 7;4:4. doi: 10.1186/1756-3305-4-4 (PMC3022847; doi:10.1186/1756-3305-4-4)
Supplement: Additional File 2 — Tryptic fragments identified in hemelipoglycoprotein precursor 2 [Dermacentor variabilis], coverage 4%. Mass:171972, Score: 707, Queries matched: 12. [file 1756-3305-4-4-S2.XLS]

## Sheet: List1
Table2.xls
Tryptic fragments identified in hemelipoglycoprotein precursor 2 [Dermacentor variabilis], coverage 4%.
Peptide	Delta	Expect
K.ASSHLIISSTYSPK.Y	0.0000	6.4E-06
K.YDYGGMTSSVMIR.S	-1.0200	2.5E-07
R.YVLPEWDHDTR.F	-1.0100	0.0017
R.FYGQLHLNLK.E	-0.0100	0.0068
